# Supplementary material for: Thermostability and in vivo performance of AAV9 in a film matrix
Source: Commun Med (Lond). 2022 Nov 21;2:148. doi: 10.1038/s43856-022-00212-6 (PMC9681776; doi:10.1038/s43856-022-00212-6)
Supplement: Supplementary file 1 — Supplementary Data 1 [file 43856_2022_212_MOESM1_ESM.xlsx]

## Sheet: Fig1
Fig1A	Luminescence (RLU)
	R1	R2	R3	R4				Four vials per timepoint were collected and assayed for transgene expression by serial dilution on HeLa RC32 cells and luciferase expression assessed 72 hours later (Panels A and B)
-80C	286283	322101	286471	307001
4C	194209	184580	183305	198039
25C	46890.6	45964.4	42320	41452.5
Fig1C	Genome copies/ml
	R1	R2	R3	R4				DNA from replicate plates of cells were harvested and virus genome copies assessed by quantitative real time PCR
-80C	1590000000	1800000000	1800000000	1740000000
4C	849000000	1580000000	1710000000	944000000
25C	2210000000	2170000000	1410000000	1150000000
Fig1B
								Three vials per timepoint were collected and assayed for transgene expression by serial dilution on HeLa RC32 cells and luciferase expression assessed 72 hours later (Panels A and B)
		Luminicescence (RLU)
	Days	0	1	3	5	7
4C	1	208873	199273	298117	257620	270575
	2	215115	185816	433932	285724	269995
	3	208410	185577	415730	304285	273263
25C	1	208873	107533	108499	38307.9	16282.9
	2	215115	122025	107156	40505.2	17218.4
	3	208410	103508	107342	46949.2	17331.6
Fig1D
		Genome copies/ ml						DNA from replicate plates of cells were harvested and virus genome copies assessed by quantitative real time PCR
	Days	0	1	3	5	7
4C	1	2.37038e+09	1.84714e+09	1.3154e+09	1.80519e+09	8.0102e+08
	2	1.7002e+09	1.51024e+09	9.09228e+08	1.43288e+09	1.18619e+09
	3	2.05308e+09	2.12059e+09	1.12744e+09	1.5371e+09	9.28001e+08
25C	1	2.37038e+09	1.63823e+09	1.10077e+09	1.36253e+09	8.49247e+08
	2	2.05308e+09	1.61154e+09	1.15103e+09	1.40208e+09	8.12245e+08
	3	1.7002e+09	1.5847e+09	1.04872e+09	1.37735e+09	7.73871e+08

## Sheet: Fig2
Fig2A	Polymer base							Polymer base compositions with decreasing viscosities (1 highest, 7 lowest, Supplemental Table) were screened for their film-forming capacity and preservation of virus transduction efficiency during drying
	1	2	3	4	5	6	7
Rep 1	100.19	99.16	99.64	99.53	99.07	99.44	98.94
Rep 2	100.43	100.39	99.47	100.05	99.29	99.66	99.54
Rep 3	101.21	99.88	100.14	99.62	100.01	100.07	99.34
Fig2B	pH 6	pH 7	pH 8	pH 9				Day 0 - Recovery of AAV from films prepared with polymer base buffered to different pH after drying was evaluated using an infectious titer assay
Rep 1	98.77	99.13	99.46	99
Rep 2	98.85	99.28	99.64	98.83
Rep 3	98.57	99.23	99.7	98.85
Fig2C	pH 6	pH 7	pH 8	pH 9				Day 14 - Recovery of AAV from films prepared with polymer base buffered to different pH after drying was evaluated using an infectious titer assay
Rep 1	85.62	97.06	97.25	97.5
Rep 2	86.03	97.23	96.99	97.49
Rep 3	85.78	97.09	96.97	97.56
Fig2D	Surfactant chain length							Films prepared with surfactant containing a side chain of 8 (C8), 12 (C12) or 16 (C16) carbons revealed that the C16 compound prevented loss of vector during the drying process
	C8	C12	C16
Rep 1	98	98.4	100.3
Rep 2	98	98.7	100.4
Rep 3	98.5	98.4	100
Rep 4	98.2	98.3	100.4
Fig2E	Film components							Stepwise addition of polymer base (P), sugar (S) and surfactant (C16, SS) revealed that all three components work in concert to prevent loss of vector during the film forming process.
	P	P+S	P+S+SS
Rep 1	100.95	99.66	101.41
Rep 2	100.1	99.61	101.82
Rep 3	98.58	99.08	101.2

## Sheet: Fig3
Fig3A	Cumulative Release Profile of Films Prepared with High (F1S) and Low (F2S) Viscosity Polymers as Determined by Transgene Expression
	F1S					F2S
Time (min)	Rep 1	Rep 2	Rep 3	Rep 4	Rep 5	Rep 1	Rep 2	Rep 3	Rep 4	Rep 5
0	0	0	0	0	0	0	0	0	0	0
5	20.4826	29.7	27.5013	31.7125	38.9923	72.3101	63.2459	80.6394	68.3369	66.8471
10	50.9533	45.8273	27.1663	36.5381	41.8479	78.8536	63.1876	81.5921	82.1955	72.8063
15	55.0273	60.1769	30.1275	43.5327	45.5911	82.8658	69.8476	87.1371	82.5567	74.5407
20	52.8	62.6771	43.3985	54.4816	50.812	86.3663	85.3	85.6531	89.6744	79.3146
25	76.5585	85.5531	49.6849	61.2307	51.1595	91.2033	88.1768	85.6994	90.9861	80.8608
30	84.6246	69.73	54.6166	60.3371	49.7599	88.0641	91.2424	78.7201	85.746	72.1477
45	88.258	80.3014	86.4928	88.2609	50.627	87.2505	89.6208	91.2503	98.3927	78.1795
60	89.8054	87.5825	90.8555	84.8895	68.6524	93.1336	87.605	86.0603	89.3428	81.0206
75	105.189	74.6524	67.7876	65.4547	55.3538	94.4081	98.1697	86.7977	92.5226	83.2663
90	90.317	75.7831	84.4628	73.2624	80.9452	96.9177	93.6169	89.0498	93.9947	86.5989
105	102.016	92.3333	72.5009	90.1629	68.1768	93.8255	91.9643	89.1537	91.9721	86.9353
120	105.749	104.857	88.8074	104.494	96.0923	97.2946	91.1758	104.833	108.769	97.9276
Fig3B	Cumulative Release Profile of Virus Genomes from Films as Determined by Quantitative Real Time PCR
	F1S					F2S
Time (min)	Rep 1	Rep 2	Rep 3	Rep 4	Rep 5	Rep 1	Rep 2	Rep 3	Rep 4	Rep 5
0	0	0	0	0	0	0	0	0	0	0
5	18.4821	22.1242	41.7879	20.8803	25.8191	45.1978	62.0352	65.1923	47.8327	54.6118
10	56.3081	36.4655	29.1312	37.6773	45.7822	109.52	86.7173	89.4533	80.608	88.6844
15	47.0225	45.9178	32.7984	64.4166	54.5108	87.1078	101.383	80.7275	90.5636	119.364
20	83.7694	57.6486	53.1341	47.9799	60.9768	99.6	98.6	105.049	98.7	94.1211
25	93.6224	60.1122	98.2418	61.9737	64.0219	96.1483	95.1354	89.8845	94.9	98.2953
30	59.7302	72.1992	59.2501	75.5532	67.9187	98.2032	96.6074	95.6048	89.6626	105.749
45	80.8191	52.3525	84.2982	76.1799	79.9542	95.3627	95.0254	96.2501	93.3	97.5
60	77.3599	89.2	94.0069	93.0431	92.3018	71.3336	136.959	84.5048	86.7739	97.9757
75	90.9	77.3441	103.111	102.578	80.6614	90.2018	87.2934	84.8953	86.1166	140.478
90						90.04	86.3267	82.7727	78.6417	79.8
105	92.2509	103.829	88.7683	87.7865	93.4	98.8	97.0596	126.93	82.3796	88.9596
120	95.4544	75.2233	95.3632	74.7777	159.181	99.8	98.0302	128.2	83.2034	89.8492
Fig 3C	Average Release Rate of AAV Genomes from Film Formulations
	F1S					F2S
	Rep 1	Rep 2	Rep 3	Rep 4	Rep 5	Rep 1	Rep 2	Rep 3	Rep 4	Rep 5
Release rate (%/min)	6509610526	4023000000	4290000000	4040000000	5090000000	15100000000	12000000000	12300000000	1.11e+10	12200000000

## Sheet: Fig4
Fig4A											Residual Moisture in High (F1S) and Low (F2S) Viscosity Films after Drying.
	F1S	F2S
Rep 1	17.4076	14.9911
Rep 2	16.3852	14.9022
Rep 3	16.5592	14.9169
Fig4B											Percen recovery of AAV films stored at different humidity conditions
	RH 30%			RH 60%			RH 90%
Days at 25C	Rep 1	Rep 2	Rep 3	Rep 1	Rep 2	Rep 3	Rep 1	Rep 2	Rep 3
0	99.98	100.05	99.97	99.98	100.05	99.97	99.98	100.05	99.97
14	96.0487	96.1257	96.1271	96.3473	96.3352	96.2139	95.9083	96.0373	95.9645
30	93.0629	92.5088	93.2342	93.8545	93.728	93.9574	92.522	92.6724	92.8237
75	88.302	88.5141	88.104	89.0274	88.9745	89.2059	86.9011	86.7595	86.6394

## Sheet: Fig5
Fig5A											Percent recovery of AAV9 in films stored at 4°C/40-50% RH (Panel A)
	OF			F1S			F2S
Days at 4C	Rep1	Rep2	Rep3	Rep1	Rep2	Rep3	Rep1	Rep2	Rep3
0	99.94	100.13	99.92	100.21	99.83	99.95	100.11	100.01	99.88
1	99.84	99.84	99.96	100.59	100.04	100.36	100.15	99.73	99.93
3	99.73	100.01	99.61	100.47	100.45	100.28	100.23	100.31	100.22
7	100.13	100.53	100.06	100.37	100.36	100.54	99.75	99.77	99.93
14	99.8	100.27	100.39	100.76	100.79	100.75	100.85	100.79	100.79
21	98.78	99.12	99.21	100.2	100.51	100.47	100.34	100.15	100.33
30	99.5	99.82	100.38	100.71	100.64	100.75	100.67	100.72	100.8
60	97.76	97.87	97.54	100.23	99.98	99.94	99.93	100.06	99.87
90	96.04	96.38	96.24	100.57	100.08	100.24	100.13	100.26	100.3
120	90.08	90.98	90.77	100	100.06	99.95	99.7	99.6	99.54
150	90.14	90.82	90.68	100.5	100.49	100.38	100.43	100.5	100.4
											Percent recovery of AAV9 in films stored at 25°C/60% RH (Panel B)
Fig5B
	OF			F1S			F2S
Days at 25C	Rep1	Rep2	Rep3	Rep1	Rep2	Rep3	Rep1	Rep2	Rep3
0	99.97	100.06	99.97	100.06	99.99	99.95	99.89	100.11	99.99
1	98.1	98.46	98	99.53	99.76	99.45	100.02	99.99	99.9
3	98.13	98.09	98.1	99.35	99.46	99.46	99.48	98.98	99.33
5	95.2	95.35	95.77	98.64	98.77	98.9	99.25	98.89	98.96
7	92.78	92.94	92.96	97.91	97.97	97.73	97.77	97.88	98.06
14	85.79	87.27	86.33	96.85	96.97	96.73	96.69	96.91	96.91
21	80.99	81.43	80.42	95.97	96.46	96.21	96.06	96.76	96.51
30	78.43	79.09	78.95	95.65	95.94	96.2	96.2	95.67	95.81
120	68.55	71.95	74.75	90.86	90.13	90.08	87.34	88.36	87.76
150	0	0	0	90.89	90.56	90.31	87.61	87.11	86.75
180	0	0	0	89.53	88.83	89.82	84.18	85.49	84.57
Fig5C											Percent recovery of AAV9 in films under a series of 16 freeze-thaw cycles
Freeze/thaw cycles	Rep 1	Rep 2	Rep 3	Rep 4	Rep 5	Rep 6	Rep 7
0	100.073	99.8586	100.065	100.062	99.9243	100.056	99.9553
1	93.0719	101.242	101.074	100.101	99.8437	99.9547	99.7958
4	100.535	99.7425	100.273	100.085	99.7861	100.063	99.8158
8	102.286	100.817	100.915	99.8817	99.9368	99.9096	99.6578
12	99.6388	99.6945	99.6945	99.893	99.7063	99.9672	99.8335
16	101.855	99.9021	99.7776	99.9132	99.6913	99.8235	99.6778

## Sheet: Fig6
Fig6A	In Vivo Performance of AAV Stabilized in Thin Film for 30 Days at 4°C
	luciferase transgene expression with bioluminescence imaging (Panel A)
	Vehicle				FFF				RT, FFF					F1S					F2S
	Animal 1	Animal 2	Animal 3	Animal 4	Animal 1	Animal 2	Animal 3	Animal 4	Animal 1	Animal 2	Animal 3	Animal 4	Animal 5	Animal 1	Animal 2	Animal 3	Animal 4	Animal 5	Animal 1	Animal 2	Animal 3	Animal 4	Animal 5
Liver	13600	53300	13100	12800	2450000000	3060000000	1060000000	10200000000	4730000000	2680000000	1760000000	6130000000	877000000	1350000000	5100000000	21900000000	1870000000	8360000000	1470000000	14300000000	8370000000	1640000000	17300000000
Spleen	2900	4950	1900	2150	1400000	2700000	1590000	3760000	4190000	1720000	6120000	2800000	1320000	1770000	3890000	8630000	5780000	4630000	546000	5390000	3230000	3540000	8830000
Heart	2720	3080	3230	2020	8240000	23600000	8800000	1710000	23300000	664000	19700000	4470000	7490000	14100000	11200000	7470000	24400000	2930000	2980000	5930000	1730000	5350000	2900000
Lung	5430	8580	7860	9830	92100000	18400000	11500000	6880000	10800000	2430000	66400000	7200000	15400000	11600000	13000000	23300000	32900000	3990000	4330000	12200000	6420000	21800000	12500000
Diaph.	3080	3610	7260	8000	1670000	4900000	4960000	1750000	6320000	787000	2860000	6010000	855000	5130000	148000000	5510000	1250000	1560000	5920000	2890000	1510000	1580000	23100000
Kidney	2770	3890	1430	1320	10900000	37700000	5110000	2770000	6390000	753000	102000000	788000	4320000	2940000	16000000	15800000	35300000	1600000	1850000	3110000	1700000	14900000	3440000
Spinal.	31400	46500	33800	24600	109000000	33300000	111000000	14000000	128000000	8730000	216000000	23500000	148000000	N/A	48600000	102000000	44700000	103000000	13100000	19100000	5270000	18000000	13200000
Soleus	2320	2820	140	988	493000	567000	99900	52400	2960000	35200	486000	1510000	282000	N/A	346000	238000	58400	41600	5160	54400	15000	129000	27900
Brain	2390	2370	2610	4220	458000	452000	380000	177000	655000	53200	744000	264000	299000	N/A	577000	218000	423000	186000	287000	128000	259000	400000	284000
Gastroc.	3210	5450	973	4190	359000	427000	388000	158000	636000	287000	407000	128000	374000	N/A	448000	520000	476000	289000	61100	107000	48000	188000	718000
Testes	1730	2080	1050	1470	6690000	3220000	543000	207000	647000	178000	6140000	1090000	374000	N/A	2630000	513000	302000	98300	388000	461000	300000	6160000	264000
Fig6C	In Vivo Performance of AAV Stabilized in Thin Film for 30 Days at 4°C
	virus genome copies by quantitative real time PCR (Panel B)
	Vehicle				FFF				RT, FFF					F1S					F2S
	Animal 1	Animal 2	Animal 3	Animal 4	Animal 1	Animal 2	Animal 3	Animal 4	Animal 1	Animal 2	Animal 3	Animal 4	Animal 5	Animal 1	Animal 2	Animal 3	Animal 4	Animal 5	Animal 1	Animal 2	Animal 3	Animal 4	Animal 5
Liver	0	0	0	0	1.31724e+06	686940	288354	1.05258e+06	558073	306513	817960	2.51177e+06	572502	1.29882e+06	895462	2.80435e+06	964253	744235	666586	2.25316e+06	2.29857e+06	1.62413e+06	1.31526e+06
Spleen	0	0	0	0	2.17608e+06	2.39575e+06	616773	77605.8	107875	353564	255558	636463	266852	956435	369910	1.47248e+06	1.04122e+06	188208	81653.8	163812	382115	197685	43906.3
Kidney	0	0	0	0	4485.2	9372.96	14576.6	8293.44	15128.5	26565.9	24124.1	17543.5	7050.38	15807.5	10579.6	15959.6	20401.8	7556.16	12006.4	4949.88	5423.9	13393.4	7606.72
Brain	0	0	0	0	758.913	411.424	448.964	731.067	877.915	148.035	731.294	326.36	370.815	1051.33	526.423	904.99	723.379	380.642	402.187	448.648	435.544	813.885	424.574

## Sheet: Fig7
Fig7A	AAV Stabilized in Thin Film for 150 Days at 4°C
	Luciferase transgene expression in organs: liver to kidney
	Placebo film								FF Dose 1								FF Dose 2								F1S 4C Dose 1								F1S 4C Dose 2								F2S 4C Dose 1								F2S 4C Dose 2
	Animal 1	Animal 2	Animal 3	Animal 4	Animal 5	Animal 6	Animal 7	Animal 8	Animal 1	Animal 2	Animal 3	Animal 4	Animal 5	Animal 6	Animal 7	Animal 8	Animal 1	Animal 2	Animal 3	Animal 4	Animal 5	Animal 6	Animal 7	Animal 8	Animal 1	Animal 2	Animal 3	Animal 4	Animal 5	Animal 6	Animal 7	Animal 8	Animal 1	Animal 2	Animal 3	Animal 4	Animal 5	Animal 6	Animal 7	Animal 8	Animal 1	Animal 2	Animal 3	Animal 4	Animal 5	Animal 6	Animal 7	Animal 8	Animal 1
Liver	15890	19500	20620	18390	20150	23570	24830	32860	1004000000	913100000	58510000	75910000	1055000000	194300000	2205000000	107600000	10770000000	11620000000	1923000000	10670000000	186300000	5994000000	8914000000	15710000000	282000000	43180000	161600000	18530000	126800000	310800000	445700000	18680000	363200000	4635000000	1145000000	15350000000	19020000000	2263000000	1275000000	11470000000	107800000	12620000	89970000	36790000	133700000	295700000	17780000	134600000	11410000000
Spleen	4890	3841	6348	6633	5751	4287	5495	5870	13900	4062	11320	20460	101900	5954	18860	155100	186400	199000	677700	232800	40680	240500	288400	242400	11590	11110	8925	11060	11170	16570	15510	23040	292300	524900	349900	679000	162900	1227000	527500	315000	18100	10900	6190	20410	17610	11000	17680	21410	210600
Heart	4788	4112	7764	7454	3575	3557	4036	3164	46570	33990	79240	214800	38290	6953	61100	519200	772600	1317000	16080000	1044000	205900	2376000	1541000	804000	30240	14240	33250	56920	46260	22140	25850	87500	5700000	1398000	3343000	631500	911900	6132000	3052000	555200	58020	80300	8303	109500	144400	51250	157400	207800	1415000
Lungs	5569	6640	4649	8071	6044	5631	6447	7555	72170	50290	15320	85270	58760	13080	105200	1320000	931700	504500	1284000	808900	114200	1217000	989000	1660000	30710	27480	79130	57790	61580	60650	35780	562400	1536000	1385000	3705000	509100	1288000	7136000	912900	562100	86230	50980	8535	55770	53020	46530	68480	108200	528900
Diaph.	4457	4227	5132	8192	4656	3347	2119	5833	31870	429100	102300	73690	166600	2098000	175000	417300	412200	253100	5853000	461900	129100	1310000	3648000	347600	26580	22300	23320	21930	70630	89870	131300	91760	472000	1038000	721100	1337000	630900	2288000	770600	578700	2243000	9242	9450	25530	54420	398400	41640	88090	1094000
Kidney	6340.5	6528.5	5399	6385	6010	4406	5309.5	6038.5	36375	19520	67430	141360	142970	7626.5	22140	619100	595250	75560	1568000	951950	14660	524350	1742500	193750	370574	7811	9456.5	11810	83345	16730	14765	50105	1429500	244050	1358450	101763350	214100	6139000	3622500	538750	14400	17540	10517	12130	54070	13475	110800	38845	6736650
Fig7B	AAV Stabilized in Thin Film for 150 Days at 4°C
	Luciferase transgene expression in organs: spinal. to testes
	Placebo film								FF Dose 1								FF Dose 2								F1S 4C Dose 1								F1S 4C Dose 2								F2S 4C Dose 1								F2S 4C Dose 2
	Animal 1	Animal 2	Animal 3	Animal 4	Animal 5	Animal 6	Animal 7	Animal 8	Animal 1	Animal 2	Animal 3	Animal 4	Animal 5	Animal 6	Animal 7	Animal 8	Animal 1	Animal 2	Animal 3	Animal 4	Animal 5	Animal 6	Animal 7	Animal 8	Animal 1	Animal 2	Animal 3	Animal 4	Animal 5	Animal 6	Animal 7	Animal 8	Animal 1	Animal 2	Animal 3	Animal 4	Animal 5	Animal 6	Animal 7	Animal 8	Animal 1	Animal 2	Animal 3	Animal 4	Animal 5	Animal 6	Animal 7	Animal 8	Animal 1
Spinal.	5514.67	5335.33	4843.67	7176.67	6742.33	5181	4696.67	5816	10620	8367.67	7804.67	13383.7	8152.33	7166.67	6506	12130.7	38436.7	12955	110537	79343.3	20188.7	63066.7	48620	29206.7	7844.33	7503.67	9747	7799.33	12320	14933	8393.67	11069.3	29090	21583.3	28116.7	102927	17390	79196.7	46726.7	14553.3	14550	13073.3	8914	7142.33	10693.3	12583.3	12813.3	18853.3	18600
Soleus	4612.5	4531.5	4809.5	5797	5657.5	5966.5	7025.5	5449.5	4830.5	5794.5	5443	12639.5	7363.5	3920	4179.5	9690	33260	25740	225500	18210	17415	42640	42580	32860	5915.5	5583	7266	8143	10265	14961	7458.5	10287	80100	41175	33630	66126	15975	170345	58145	23980	10436.5	14235	6712.5	7497.5	13510	9591	10825	13365	46800
Brain	6478	4985	6184	8367	6388	3735	5636	4526	25280	7482	6517	24510	13220	15580	12530	23550	156900	91770	685700	90130	24120	114900	147000	129900	10340	8093	12460	17070	16940	14730	12760	19520	141700	143300	79130	7753	55950	359600	1745000	70070	22110	14190	7457	13480	47910	15970	72980	27070	66290
Gastroc.	5356	5984	4828	6558.5	5180.5	5418	4673	5895.5	9405.5	9023	15445	24205	19172.5	16715	9132	73220	168575	72265	374950	63915	30260	122980	150400	43955	25211.5	24653.5	9254.5	10093.5	16845	13830	6700	15430	113810	26885	47485	218150	17105	181750	192150	60210	14740	10458	8200.5	7946	9253.5	22015	13440	17120	111940
Testes	5601	8436	5279	6103	5568	4068.5	5282	6358	7603.5	7823	6859	12975	15760	5862	6195	98245	142800	255100	671700	254550	32380	618650	293950	572200	12740	7945.5	9083.5	10195.5	13160	15380	10210	26280	326550	105210	189850	446350	127825	327500	210450	158975	15140	10830	12985	19550	16650	10134.5	58555	18270	198800
Fig7C	AAV Stabilized in Thin Film for 150 Days at 4°C
	Virus genome copies by quantitative real time PCR
	Placebo film								FF Dose 1								FF Dose 2								F1S 4C Dose 1								F1S 4C Dose 2								F2S 4C Dose 1								F2S 4C Dose 2
	Animal 1	Animal 2	Animal 3	Animal 4	Animal 5	Animal 6	Animal 7	Animal 8	Animal 1	Animal 2	Animal 3	Animal 4	Animal 5	Animal 6	Animal 7	Animal 8	Animal 1	Animal 2	Animal 3	Animal 4	Animal 5	Animal 6	Animal 7	Animal 8	Animal 1	Animal 2	Animal 3	Animal 4	Animal 5	Animal 6	Animal 7	Animal 8	Animal 1	Animal 2	Animal 3	Animal 4	Animal 5	Animal 6	Animal 7	Animal 8	Animal 1	Animal 2	Animal 3	Animal 4	Animal 5	Animal 6	Animal 7	Animal 8	Animal 1
Liver	0	0	0	0	0	0	0	0	19453.2	10683	2013.76	7841.09	10838.7	12793.3	15808.7	8209.96	411249	635986	117295	337915	39727	259845	228292	558510	10605.2	955.249	3976.15	1456.85	2647.43	8401.14	5043.48	444.987	99731.7	200006	93683.9	106469	445588	61592.5	77387.1	278985	2391.46	674.432	6601.83	1478.09	2829.2	6239.66	1717.54	1823.75	364231
Spleen	75.539	30.8334	38.6635	32.5258	337.383	134.594	38.6635	32.5258	56564.1	39938.3	54176.8	64155.2	20581.9	47721.2	36798.9	52250.8	956001	689231	562561	494024	14308	85537.1	361634	500231	34678.1	143400	23455.1	23989.3	47574.8	35361.9	4754.45	37856.9	613606	285601	755717	171871	469334	653967	864879	199844	122827	20222.8	187836	43909.7	48013.9	16783.6	102653	26320.9	202555
Kidney	56.6873	24.0109	50.2686	77.1623	109.471	72.0234	253.252	64.392	684.558	335.147	779.466	1050.99	563.396	455.876	419.442	729.857	4617.82	2516.2	10031.4	3696.96	602.141	5120.51	ND	8050.41	414.525	293.532	284.912	575.007	612.108	292.673	321.005	288.429	12845.9	3266.18	12962.6	2769.23	1068.36	4518.73	2924.17	1784.06	242.392	557.717	253.982	387.694	1048.2	262.139	427.983	715.74	2537.49
[truncated: 7 more columns]

## Sheet: Fig8
Fig8A	AAV Stabilized in Thin Film for 100 Days at Room Temperature
	luciferase transgene expression with bioluminescence imaging: liver to kidney (Panel A).
	Vehicle								FF Dose 1								FF Dose 2								Fresh Film Dose 1								Fresh Film Dose 2								100d 25C Film Dose 1							100d 25CFilm Dose 1
	Animal 1	Animal 2	Animal 3	Animal 4	Animal 5	Animal 6	Animal 7	Animal 8	Animal 1	Animal 2	Animal 3	Animal 4	Animal 5	Animal 6	Animal 7	Animal 8	Animal 1	Animal 2	Animal 3	Animal 4	Animal 5	Animal 6	Animal 7	Animal 8	Animal 1	Animal 2	Animal 3	Animal 4	Animal 5	Animal 6	Animal 7	Animal 8	Animal 1	Animal 2	Animal 3	Animal 4	Animal 5	Animal 6	Animal 7	Animal 8	Animal 1	Animal 2	Animal 3	Animal 4	Animal 5	Animal 6	Animal 7	Animal 1	Animal 2
Liver	43360	17980	7486	56510	25020	206500	85910	58180	282200000	19730000	251700000	1018000	533200000	495800000	34220000	28370000	9727000000	5073000000	4375000000	825300000	8790000000	10310000000	3787000000	10680000000	321400000	114600000	148100000	44500000	452100000	23720000	24240000	309300000	1266000000	1664000000	886400000	5116000000	9493000000	12280000000	1897000000	1387000000	2750000	371700	379700	999200	1280000	4467000	4602000	17410000	58610000
Spleen	3047	5216	5248	7304	5619	5035	5951	4760	13390	16180	22610	7555	12140	25490	16170	40210	216500	672700	1529000	1308000	463900	343500	764800	408600	30070	28950	83860	45400	16920	168500	6502	28290	546400	451200	1151000	421800	876400	254700	1079000	1704000	9567	8940	8994	6862	6901	9962	17140	31070	139700
Heart	6510	4615	3904	5684	6559	7046	5491	7770	30400	11570	14320	29200	22990	14040	54640	78450	2729000	5075000	1650000	13390000	1616000	1158000	2313000	845500	85570	77490	103400	342200	27910	324600	13310	57120	6320000	7240000	2879000	2151000	1346000	1442000	5121000	6153000	31210	13550	33640	17260	7678	41740	18390	36940	643700
Lungs	4478	5681	6125	5060	8223	6561	6206	7774	135600	32830	11280	17720	81920	108200	48250	107100	2537000	1047000	554400	18180000	780700	601400	9220000	1087000	189100	107700	95990	171200	47960	748700	18360	152900	1902000	3151000	11840000	4547000	1260000	785700	733300	3337000	46120	27920	31080	32260	15620	91150	66950	39160	2040000
Diaph.	7129	6416	9467	6909	6011	5373	7013	6350	20270	29090	44540	10100	23900	27920	61920	68310	1078000	1668000	459600	2085000	5774000	551300	5003000	4748000	128900	51140	140500	85290	793700	67230	15640	292400	547300	4705000	895100	7254000	774500	128900	3057000	3231000	11690	74130	27990	27520	8715	26400	24520	26930	447300
Kidney	5350.5	6632.5	4372.5	8079.5	7376.5	6357	5082.5	7130	26425	13300	10446	7652.5	12719	66180	78625	27585	318700	698000	762750	1271050	517250	544700	1664300	197500	74615	27905	48340	161300	35330	1320750	23170	31225	12485500	3234000	13121500	5693000	1395450	801950	3564500	2578000	8770	14191	37170	9478	13038	16660	16450	7575000	4644000
Fig8B	AAV Stabilized in Thin Film for 100 Days at Room Temperature
	luciferase transgene expression with bioluminescence imaging:Spinal. To Testes (Panel B).
	Vehicle								FF Dose 1								FF Dose 2								Fresh Film Dose 1								Fresh Film Dose 2								100d 25C Film Dose 1							100d 25CFilm Dose 1
	Animal 1	Animal 2	Animal 3	Animal 4	Animal 5	Animal 6	Animal 7	Animal 8	Animal 1	Animal 2	Animal 3	Animal 4	Animal 5	Animal 6	Animal 7	Animal 8	Animal 1	Animal 2	Animal 3	Animal 4	Animal 5	Animal 6	Animal 7	Animal 8	Animal 1	Animal 2	Animal 3	Animal 4	Animal 5	Animal 6	Animal 7	Animal 8	Animal 1	Animal 2	Animal 3	Animal 4	Animal 5	Animal 6	Animal 7	Animal 8	Animal 1	Animal 2	Animal 3	Animal 4	Animal 5	Animal 6	Animal 7	Animal 1	Animal 2
Spinal.	4257.67	6201.67	5067	7995.67	6925.67	7486.33	6744.67	9109.33	8683.67	8883.33	5877.67	7529.67	8973	7291.67	9594	9271	37406.7	69086.7	60240	38166.7	41206.7	29846.7	78476.7	72223.3	11015.7	6574.67	12346.7	13297	9003	12682.7	8987.67	9321.33	70823.3	174133	97866.7	90240	37513.3	40783.3	62653.3	66480	7424.67	9168.33	13970	10883.3	7493.67	13415	14673.3	47473.3	46553.3
Soleus	7050	7136.5	5732.5	9350	6644	6778	7583	5758.5	7983	9860.5	7751.5	6938	10300.5	7593	56995	11212.5	16780	110570	28015	139000	71570	28695	60350	30095	80265	6433	43065	30988	23290	19505	7633	15955	264250	484050	67790	16667	177155	270600	399150	249450	8039	17700	10785	12095	5771.5	8423.5	19980	21610	73940
Brain	7012	5042	7413	7695	8108	8417	8817	9497	13370	14400	7738	9801	12690	12280	21060	25170	324400	180700	186500	352000	113900	93960	257300	174300	19190	24550	27510	19940	19340	30760	7452	27160	410000	511900	457000	188900	99560	144900	289200	291900	11200	11210	24290	15060	10450	14860	23020	4142000	88990
Gastroc.	7334.5	7063.5	4917	8381	7494	6482.5	6872.5	7491	12575	11775	9479.5	11399	15821.5	11049	11033	15696	144950	223550	310450	135200	235000	71225	90775	138950	149000	9813	43885	17545	1033650	33705	10877	21055	752350	569000	244000	144100	139570	294750	553200	1221950	9620	44955	10289.5	31055	7875.5	9651	12560	15990	180900
Testes	4076.5	4170.5	4915	7370	5842.5	7525	5342.5	6073	13160.5	8569.5	8266	5266.5	8380.5	58830	10593	16900	286500	295800	821400	1296000	446150	110690	459950	247100	17155	14332.5	13885	24200	17590	106135	6622	12695	1807500	677700	445800	373450	228350	384850	266150	481400	7789	8969.5	9032.5	9616.5	8493.5	8200.5	20450	113850	75135
Fig8C	AAV Stabilized in Thin Film for 100 Days at Room Temperature
	virus genome copies by quantitative real time PCR (Panel C)
	FF Dose 1								FF Dose 2								Fresh Film Dose 1								Fresh Film Dose 2								100d 25C Film Dose 1							100d 25CFilm Dose 1
	Animal 1	Animal 2	Animal 3	Animal 4	Animal 5	Animal 6	Animal 7	Animal 8	Animal 1	Animal 2	Animal 3	Animal 4	Animal 5	Animal 6	Animal 7	Animal 8	Animal 1	Animal 2	Animal 3	Animal 4	Animal 5	Animal 6	Animal 7	Animal 8	Animal 1	Animal 2	Animal 3	Animal 4	Animal 5	Animal 6	Animal 7	Animal 8	Animal 1	Animal 2	Animal 3	Animal 4	Animal 5	Animal 6	Animal 7	Animal 1	Animal 2	Animal 3	Animal 4	Animal 5	Animal 6	Animal 7	Animal 8
Liver	14848.9	3553.72	15838.6	541.891	21761.8	4413.92	10152.6	4548.67	837295	406096	1.22241e+06	786471	262357	676996	420995	1.15388e+06	19033.9	23121.3	24241.9	22225.2	19459.9	11301.1	1650.03	16938.1	480603	394071	616371	2.73214e+06	542304	1.12037e+06	356498	623631	2805.88	638.761	437.714	336.687	493.725	2164.69	813.15	11078.9	13450.8	88319.3	19835.5	8454.66	32675.3	68626.5	17831.8
Spleen	6282.26	2104.36	53714.2	4207.81	20049.7	123732	20541.1	40053.7	184649	531962	328088	533670	540823	350788	1.19586e+06	1.61148e+06	22372.6	71094	52844.3	96032.9	21022.3	43718.1	194435	65061	1.10819e+06	244400	142943	138951	1.71365e+06	124786	4.70923e+06	505897	12922.3	1395.01	96454.3	700.819	64136.2	58815.5	681.838	369120	2.09302e+06	498526	854084	315743	1.13756e+06	350041	1.32945e+06
Kidney	764.344	ND	303.294	308.245	306.219	446.654	217.904	366.601	2935.88	4090.94	2972.12	3846.82	5037.71	1624.59	4018.29	5396.56	616.675	680.048	112.112	444.838	305.01	674.283	1828.84	899.978	20493.5	10823.6	8281.4	9905.78	4185.44	5059.32	14338.3	6560.8	2991.26	3904.98	1819.02	614.298	1225.72	ND	3235.94	ND	6953.39	3867.94	6101.81	921.382	8172.49	3800.51	6003.28
[truncated: 6 more columns]

## Sheet: Sup Fig6
Sup Fig6A	Cytotoxicity Profile of AAV in the Presence of Individual Components and Composite Film Formulations (a)
	1% TritonX	Control	OFF	Buffer	P1	P2	P1 + S	P2+ S	P1 +S +SF	P2 +S + SF
Rep 1	1	103.7	91.2	111	101.2	100.3	104.6	101.9	116.8	112.8
Rep 2	1	98.6	104.5	114.3	112.2	113.9	110.8	111.9	105.2	98.8
Rep 3	0.8	97.7	107.5	117.9	112.2	110.5	106	103.3	127.1	117.4
Sup Fig6B	Cytotoxicity Profile of Different Doses of AAV9 Tested In Vivo in the Full Formulation (b).
		AAV9 Dose
	Control	150000000000	100000000000	10000000000	150000000000	100000000000	10000000000
Rep 1	103.7	116.8	122	118.2	112.8	121.6	115.2
Rep 2	98.6	105.2	110.1	114.1	98.8	114.6	114.3
Rep 3	97.7	127.1	100.5	108.4	117.4	101.8	136.8
